# Supplementary material for: In-Vitro Activity of Silybin and Related Flavonolignans against Leishmania infantum and L. donovani
Source: Molecules. 2018 Jun 27;23(7):1560. doi: 10.3390/molecules23071560 (PMC6100512; doi:10.3390/molecules23071560)
Supplement: Supplementary file 1 [file molecules-23-01560-s001.zip]

Archive with 6 entries (6 files):
- Figure S1.tif
- Figure S2A.tif
- Figure S2B.tif
- Figure S3.tif
- Legend to Figures Supplementary Materials.docx
- Table S1..docx
